# Supplementary material for: AA-Amyloidosis in the Eurasian stone-curlew (Burhinus oedicnemus)
Source: PLoS One. 2025 Sep 2;20(9):e0331573. doi: 10.1371/journal.pone.0331573 (PMC12404442; doi:10.1371/journal.pone.0331573)
Supplement: S1 Table — The “X” is used to mark the tissue sample fixed in formalin. Blank spaces indicate no samples of those tissues were collected. (XLSX) [file pone.0331573.s001.xlsx]

## Sheet: Hoja1
REFERENCE	HEART	LUNG	LIVER	KIDNEY	SPLEEN	PROVENTRICLE	GIZZARD	INTESTINES	ESOPHAGUS	TESTES	OVARIES	ADRENAL	THYROID	PARATHYROID	CNS	SKELETAL MUSCLE	PANCREAS	EYES	TRACHEA	SCIATIC NERVE	SKIN	BURSA
SA324/20	X	X	X	X			X		X						X	X
SA131/21	X	X	X	X			X	X							X	X
SA132/21	X	X	X	X		X		X				X			X	X					X
SA134/21	X	X	X	X		X	X	X	X	X		X		X	X	X	X				X
SA255/21	X	X	X	X				X		X		X			X	X
SA300/21	X	X	X	X		X	X	X	X						X			X			X	X
SA334/21 Case 1	X	X	X	X		X	X	X		X		X			X	X					X
SA341/21	X	X	X	X		X		X	X	X		X			X
SA485/21 Case 2	X	X	X	X	X	X	X	X	X		X		X		X	X	X
SA518/21	X	X	X	X		X	X	X	X				X		X	X					X
SA597/21	X	X	X	X		X	X	X		X		X			X
SA598/21	X	X	X	X		X	X	X			X	X	X	X	X	X
SA870/21	X	X	X	X	X		X	X	X	X		X	X		X	X	X		X	X		X
SA875/21	X	X	X	X		X	X	X							X
SA876/21	X	X	X	X	X	X	X	X		X		X	X
SA877/21	X	X	X	X		X	X	X							X	X				X
SA1133/21	X	X	X	X	X	X	X	X							X		X
SA1262/21	X	X	X	X				X				X
SA1295/21	X	X	X	X		X	X	X			X	X					X
SA1296/21	X	X	X	X		X	X	X			X	X				X
SA1297/21 Case 3	X	X	X	X		X	X	X			X						X
SA1298/21 Case 4	X	X	X	X	X	X	X	X	X		X	X			X	X	X
SA1411/21 Case 5	X	X	X	X	X	X	X	X	X			X	X	X			X		X
SA1417/21	X	X	X	X		X	X	X			X	X					X
SA1438/21	X	X	X	X		X	X	X			X	X			X		X
SA1439/21 Case 6	X	X	X	X	X	X	X	X	X	X		X	X		X	X	X
SA1505/21 Case 7	X	X		X	X	X	X	X					X		X	X
SA1506/21	X	X	X	X	X	X	X	X							X	X
SA1246/22	X	X	X				X	X								X	X				X	X
SA1642/22	X	X	X	X				X							X	X	X
